# Supplementary material for: Integrated MicroRNA-mRNA-Analysis of Human Monocyte Derived Macrophages upon Mycobacterium avium subsp. hominissuis Infection
Source: PLoS One. 2011 May 24;6(5):e20258. doi: 10.1371/journal.pone.0020258 (PMC3101234; doi:10.1371/journal.pone.0020258)
Supplement: Table S3 — Oligonucleotides used in this work. (XLS) [file pone.0020258.s003.xls]

## Sheet: Tabelle1
	Gene	Oligo name	Sequence	Tm [°C]	Product size [bp]
1	18S rRNA	hsa 18S rRNA fw	ATGGCCGTTCTTAGTTGGTG	60	217
		hsa 18S rRNA rev	CGCTGAGCCAGTCAGTGTAG
2	ACTB	hsa ACTB fw	GGACTTCGAGCAAGAGATGG	61	234
		hsa ACTB rev	AGCACTGTGTTGGCGTACAG
3	BAX	hsa BAX fw	CCAAGAAGCTGAGCGAGTGT	62	155
		hsa BAX rev	CCAGTTGAAGTTGCCGTCAG
4	BBC3	hsa BBC3_PUMA fw	CCTGGAGGGTCCTGTACAATCT	60	88
		hsa BBC3_PUMA rev	GCACCTAATTGGGCTCCATCT
5	BCL2	hsa BCL2 fw	GCCCTGTGGATGACTGAGTA	61	201
		hsa BCL2 rev	TCACTTGTGGCCCAGATAGG
6	BCL2L1	hsa BCL2L1_BCLxL fw	CTGAATCGGAGATGGAGACC	56	214
		hsa BCL2L1_BCLxL rev	AGCTGGGATGTCAGGTCACT
7	BCL2L11	hsa BCL2L11 fw	CAGATCCCCGCTTTTCATCT	61	228
		hsa BCL2L11 rev	TCTTGGGCGATCCATATCTC
8	BID	hsa BID fw	ACAGCATGGACCGTAGCATC	59	205
		hsa BID rev	GTGTGACTGGCCACCTTCTT
9	BIRC3_IAP1	h_IAP1_BIRC3 for	CCCTTTTCTTCCCCATTCAT	59	190
		h_IAP1_BIRC3 rev	AAACCAGCACGAGCAAGACT
10	BNIP3L	h_BNIP3L for	CGGCGGACTCGGCTTGTTGT	61	196
		h_BNIP3L rev	GCTCCACCCAGGAACTGTTGAGG
11	BTG1	h_BTG1 for	CTGTTCAGGCTTCTCCCAAG	61	196
		h_BTG1 rev	TCGTTCTGCCCAAGAGAAGT
12	CASP3	hsa CASP3 fw	AGAACTGGACTGTGGCATTGAG	60	191
		hsa CASP3 rev	GCTTGTCGGCATACTGTTTCAG
13	CASP7	hsa CASP7 fw	AGTGACAGGTATGGGCGTTCG	60	274
		hsa CASP7 rev	GCATCTATCCCCCCTAAAGTGG
14	CSF2	h_CSF2 for	TTCTGCTTGTCATCCCCTTT	60	215
		h_CSF2 rev	CTTCTGCCATGCCTGTATCA
15	GAPDH	hsa GAPDH fw	CCATCTTCCAGGAGCGAGAT	58	249
		hsa GAPDH rev	CTAAGCAGTTGGTGGTGCAG
16	IFNGR1	hsaIFNGR1f	CATCACGTCATACCAGCCATT	60	114
		hsaIFNGR1r	TGTTCCACTTTTCCTGGATTG
17	IL10	hsa IL10 fw	AATAAGGTTTCTCAAGGGGCT	60	348
		hsa IL10 rev	AGAACCAAGACCCAGACATCAA
18	IL12A	hsa IL12A fw	TCAGCAACATGCTCCAGAAG	60	234
		hsa IL12A rev	TACTAAGGCACAGGGCCATC
19	IL12B	hsa IL12B fw	GGACATCATCAAACCTGACC	60	123
		hsa IL12B rev	AGGGAGAAGTAGGAATGTGG
20	IL7R	h_IL7R_CD127 for	CTGAGGCTCCTTTTGACCTG	60	159
		h_IL7R_CD127 rev	TCACATGCGTCCATTTGTTT
21	INHBA	h_INHBA for	TGCCAATACCATGAAGAGGA	60	222
		h_INHBA rev	GGCAGCAAAAGTTGTTGTGA
22	IRAK3	hsa IRAK3 f	CTTCCGGTCCCACCTAGAAC	60	242
		hsa IRAK3 r	CCAGGCCTCTCTTCTCCATC
23	LTA4H	h_LTA4H for	ACTGCTTGGAGGACCAGAGA	60	157
		h_LTA4H rev	CCAGGCATTCCAATCAACTT
24	MCL1	hsa MCL1 fw	CGGTAATCGGACTCAACCTC	55	101
		hsa MCL1 rev	CCTCCTTCTCCGTAGCCAAA
25	PDGF2	h_PDGF2 for	CTTGCACACTTCCCCATCTT	60	169
		h_PDGF2 rev	AGGGGGAAAGTGCAGTAGGT
26	PMAIP1	hsa PMAIP1 fw	AAGAAGGCGCGCAAGAAC	56	156
		hsa PMAIP1 rev	TCAGGTTCCTGAGCAGAAGAG
27	PLCG2	hPLCG2fw	GCCTCAGAGAACCGTGAAAG	61	157
		hPLCG2rev	GGATGGGAAGTACTGCTGGA
28	PTPN2	h_PTPN2 for	TACCTGGCCAGATTTTGGAG	62	153
		h_PTPN2 rev	ACCAGAGAGAAGGTGCCAGA
29	STMN1	h_STMN1 for	AAGGATCTTTCCCTGGAGGA	58	218
		h_STMN1 rev	TGTGCCTCTCGGTTCTCTTT
30	TM4SF1	h_TM4SF1 for	AAGGGGGAGAAAACCTAGCA	59	238
		h_TM4SF1 rev	CCAGCCCAATGAAGACAAAT
31	TNFA	hsa TNFA fw	CCCTGAAAACAACCCTCAGA	60	220
		hsa TNFA fw	AAGAGGCTGAGGAACAAGCA
32	TNFRSF10c	hsaTNFRSF10Cf	CCTACCGTTAGGGAACTCTGG	60	184
		hsaTNFRSF10Cr	GGCAGTGGTGGCAGAGTAAG
33	TNFRSF6	h_TNFRSF6_FAS for	TCAGTACGGAGTTGGGGAAG	61	207
		h_TNFRSF6_FAS rev	CAGGCCTTCCAAGTTCTGAG
34	TP53	hsa TP53 fw	GTTCCGAGAGCTGAATGAGG	57	159
		hsa TP53 rev	TCTGAGTCAGGCCCTTCTGT
35	hsa-miR-16	RT6-miR-16	TGTCAGGCAACCGTATTCACCGTGAGTGGTCGCCAA	59
		short-miR-16-rev	CGTCAGATGTCCGAGTAGAGGGGGAACGGCGTAGCAGCACGTAAATA
36	hsa-miR-21	RT6-miR-21	TGTCAGGCAACCGTATTCACCGTGAGTGGTTCAACA	59
		short-miR-21-rev	CGTCAGATGTCCGAGTAGAGGGGGAACGGCGTAGCTTATCAGACTGA
37	hsa-miR-24	RT6-miR-24	TGTCAGGCAACCGTATTCACCGTGAGTGGTCTGTTC	59
		short-miR-24-rev	CGTCAGATGTCCGAGTAGAGGGGGAACGGCGTGGCTCAGTTCAGCAG
38	hsa-miR-29a	RT6-miR-29a	TGTCAGGCAACCGTATTCACCGTGAGTGGTTAACCG	55
		short-miR-29a-rev	CGTCAGATGTCCGAGTAGAGGGGGAACGGCGTAGCACCATCTGAAAT
39	hsa-miR-146a	RT6-miR-146a	TGTCAGGCAACCGTATTCACCGTGAGTGGTAACCCA	57
		short-miR-146a-rev	CGTCAGATGTCCGAGTAGAGGGGGAACGGCGTGAGAACTGAATTCCA
40	hsa-miR-146b	RT6-miR-146b	TGTCAGGCAACCGTATTCACCGTGAGTGGTAGCCTA	57
		short-miR-146b-rev	CGTCAGATGTCCGAGTAGAGGGGGAACGGCGTGAGAACTGAATTCCATA
41	hsa-miR-155	RT6-miR-155	TGTCAGGCAACCGTATTCACCGTGAGTGGTACCCCT	57
		short-miR-155-rev	CGTCAGATGTCCGAGTAGAGGGGGAACGGCGTTAATGCTAATCGTGAT
42	hsa-miR-886-5p	RT6-miR-886	TGTCAGGCAACCGTATTCACCGTGAGTGGTCCGCTT	56
		short-miR-866-rev	CGTCAGATGTCCGAGTAGAGGGGGAACGGCGCGGGTCGGAGTTAGCTC
43	hsa-let-7e	RT6-let-7e	TGTCAGGCAACCGTATTCACCGTGAGTGGTAACTAT	55
		short-let-7e-rev	CGTCAGATGTCCGAGTAGAGGGGGAACGGCGTGAGGTAGGAGGTTGT
44	universal miR-Q oligos	MP fw	TGTCAGGCAACCGTATTCACC
		MP rev	CGTCAGATGTCCGAGTAGAGG
45	3' UTR CASP3	NotIhCASP3-3UTRf	TAGCGGCCGCGAAATGGTTGGTTGGTGGTT
		XhoIhCASP3-3UTRr	GGCTCGAGCACACTTTAAGATACCATTACATGC
46	3' UTR CASP7	NotIhCASP7-3UTRf	TAGCGGCCGCGCTGAGAAGCAATGGGTCAC
		XhoIhCASP7-3UTRr	GGCTCGAGAGGAATTAAGCAACCACATTTT
